# Supplementary material for: GenoREC: A Recommendation System for Interactive Genomics Data Visualization
Source: IEEE Trans Vis Comput Graph. Author manuscript; Available in PMC 2023 Apr 5. (PMC10067538; doi:10.1109/TVCG.2022.3209407)
Supplement: Supplementary Material [file NIHMS1846026-supplement-Supplementary_Material.zip]

Archive with 38 entries (32 files):
- Supplemental Materials GenoREC/
- __MACOSX/._Supplemental Materials GenoREC
- Supplemental Materials GenoREC/Supplemental Material Readme.docx
- __MACOSX/Supplemental Materials GenoREC/._Supplemental Material Readme.docx
- Supplemental Materials GenoREC/Study 1/
- __MACOSX/Supplemental Materials GenoREC/._Study 1
- Supplemental Materials GenoREC/.DS_Store
- __MACOSX/Supplemental Materials GenoREC/._.DS_Store
- Supplemental Materials GenoREC/Study 2/
- __MACOSX/Supplemental Materials GenoREC/._Study 2
- Supplemental Materials GenoREC/Study 1/Appendix for Study 1.docx
- __MACOSX/Supplemental Materials GenoREC/Study 1/._Appendix for Study 1.docx
- Supplemental Materials GenoREC/Study 1/GenoRec Study 1.pdf
- __MACOSX/Supplemental Materials GenoREC/Study 1/._GenoRec Study 1.pdf
- Supplemental Materials GenoREC/Study 2/Data_tasks_stimuli.pdf
- __MACOSX/Supplemental Materials GenoREC/Study 2/._Data_tasks_stimuli.pdf
- Supplemental Materials GenoREC/Study 2/GenoRec Study 2.pdf
- __MACOSX/Supplemental Materials GenoREC/Study 2/._GenoRec Study 2.pdf
- Supplemental Materials GenoREC/Study 2/Final Processed Data/
- __MACOSX/Supplemental Materials GenoREC/Study 2/._Final Processed Data
- Supplemental Materials GenoREC/Study 2/Power Analysis.xlsx
- __MACOSX/Supplemental Materials GenoREC/Study 2/._Power Analysis.xlsx
- Supplemental Materials GenoREC/Study 2/Appendix for Study 2.docx
- __MACOSX/Supplemental Materials GenoREC/Study 2/._Appendix for Study 2.docx
- Supplemental Materials GenoREC/Study 2/Anomymized Participant Responses/
- __MACOSX/Supplemental Materials GenoREC/Study 2/._Anomymized Participant Responses
- Supplemental Materials GenoREC/Study 2/Data Analysis Code/
- __MACOSX/Supplemental Materials GenoREC/Study 2/._Data Analysis Code
- Supplemental Materials GenoREC/Study 2/Final Processed Data/cumulative_data.json
- __MACOSX/Supplemental Materials GenoREC/Study 2/Final Processed Data/._cumulative_data.json
- Supplemental Materials GenoREC/Study 2/Final Processed Data/Scenario Wise Data.json
- __MACOSX/Supplemental Materials GenoREC/Study 2/Final Processed Data/._Scenario Wise Data.json
- Supplemental Materials GenoREC/Study 2/Anomymized Participant Responses/Participant Responses.zip
- __MACOSX/Supplemental Materials GenoREC/Study 2/Anomymized Participant Responses/._Participant Responses.zip
- Supplemental Materials GenoREC/Study 2/Data Analysis Code/StatisticalTest.ipynb
- __MACOSX/Supplemental Materials GenoREC/Study 2/Data Analysis Code/._StatisticalTest.ipynb
- Supplemental Materials GenoREC/Study 2/Data Analysis Code/Data processing.ipynb
- __MACOSX/Supplemental Materials GenoREC/Study 2/Data Analysis Code/._Data processing.ipynb
