# Supplementary material for: GenoREC: A Recommendation System for Interactive Genomics Data Visualization
Source: IEEE Trans Vis Comput Graph. Author manuscript; Available in PMC 2023 Apr 5. (PMC10067538; doi:10.1109/TVCG.2022.3209407)
Supplement: Supplementary Material [file NIHMS1846026-supplement-Supplementary_Material.zip › Supplemental Materials GenoREC/Study 2/Power Analysis.xlsx]

## Sheet: Sheet1
Ref: https://stats.idre.ucla.edu/other/mult-pkg/seminars/intro-power/
Tool: GPower
Tails: One
Statistical Test: Wilcoxon signed-rank test (matched pairs)
alpha (type 1 error) = 0.05
power (type 2 error) = 0.8
Corrleation estimated between groups = 0.5
mean difff = 0.5
Est. Mean Group 1	Est. Std Group 1	Est. Mean Group 2	Est. Std Group 2	Est. Sample Size
3	0.5	2.5	0.5	9
3	1	2.5	1	28
3	1.5	2.5	1.5	61
3	2	2.5	2	106
mean diff = .75
Est. Mean Group 1	Est. Std Group 1	Est. Mean Group 2	Est. Std Group 2	Est. Sample Size
3	0.5	2.25	0.5	5
3	1	2.25	1	12
3	1.5	2.25	1.5	28
3	2	2.25	2	48
mean diff = 1
Est. Mean Group 1	Est. Std Group 1	Est. Mean Group 2	Est. Std Group 2	Est. Sample Size
3	0.5	2	0.5	4
3	1	3	1	9
3	1.5	2	1.5	14
3	2	2	2	20
mean diff = 1.5
Est. Mean Group 1	Est. Std Group 1	Est. Mean Group 2	Est. Std Group 2	Est. Sample Size
3	0.5	2	0.5	2
3	1	3	1	5
3	1.5	2	1.5	12
3	2	2	2	18
Sample Size
9
28
61
106
5
12
28
48
4
9
14
20
2
5
12
18
Median
13
Est Sample Sizes
7
22
46
81
4
11
22
37
4
7
13
22
17.5
