# Supplementary material for: GenoREC: A Recommendation System for Interactive Genomics Data Visualization
Source: IEEE Trans Vis Comput Graph. Author manuscript; Available in PMC 2023 Apr 5. (PMC10067538; doi:10.1109/TVCG.2022.3209407)
Supplement: Supplementary Material [file NIHMS1846026-supplement-Supplementary_Material.zip › Supplemental Materials GenoREC/Study 2/Final Processed Data/cumulative_data.json]

{
  "genorec": [
    4, 4, 4, 5, 4, 5, 4, 5, 4, 4, 4, 5, 4, 5, 5, 5, 5, 5, 5, 5, 4, 4, 4, 5, 5,
    4, 4, 5, 3, 5, 4, 5, 5, 5, 4, 5, 5, 4, 5, 5, 4, 5, 5, 5, 2, 5, 5, 4, 5, 5,
    5, 3, 4, 3, 5, 4, 5, 4, 2, 4, 4, 4, 4, 3, 4, 3, 5, 5, 4, 5, 5, 5, 5, 4, 5,
    2, 4, 4, 3, 4, 2, 4, 3, 5, 2, 5, 2, 4, 2, 4, 4, 4, 5, 4, 5, 5, 5, 4, 5, 4,
    5, 5, 5, 5, 3, 5, 5, 5, 4, 5, 5, 5, 4, 5, 4, 5, 4
  ],
  "alternate": [
    1, 2, 3, 4, 2, 2, 2, 4, 2, 2, 4, 4, 3, 2, 1, 2, 2, 4, 4, 2, 2, 2, 4, 5, 4,
    1, 2, 4, 5, 2, 5, 5, 3, 4, 2, 5, 4, 5, 3, 4, 2, 4, 4, 5, 3, 4, 4, 3, 4, 4,
    4, 4, 4, 5, 1, 2, 1, 4, 2, 2, 2, 2, 1, 2, 5, 1, 4, 1, 3, 1, 1, 2, 4, 2, 2,
    2, 3, 2, 2, 4, 4, 3, 5, 1, 4, 5, 4, 5, 2, 5, 4, 1, 4, 4, 4, 4, 4, 4, 4, 3,
    4, 4, 3, 3, 4, 2, 1, 2, 5, 3, 4, 4, 3, 4, 2, 2, 5
  ]
}
