# Supplementary material for: GenoREC: A Recommendation System for Interactive Genomics Data Visualization
Source: IEEE Trans Vis Comput Graph. Author manuscript; Available in PMC 2023 Apr 5. (PMC10067538; doi:10.1109/TVCG.2022.3209407)
Supplement: Supplementary Material [file NIHMS1846026-supplement-Supplementary_Material.zip › Supplemental Materials GenoREC/Study 2/Data Analysis Code/StatisticalTest.ipynb]

# %% [code]
import scipy.stats as stats
group1 = [20, 23, 21, 25, 18, 17, 18, 24, 20, 24, 23, 19]
group2 = [24, 25, 21, 22, 23, 18, 17, 28, 24, 27, 21, 23]


data = {
  "0": {
    "genorec": [4, 4, 4, 5, 4, 5, 4, 5, 4, 4, 4, 5, 4],
    "random": [1, 2, 3, 4, 2, 2, 2, 4, 2, 2, 4, 4, 3]
  },
  "1": {
    "genorec": [5, 5, 5, 5, 5, 5, 5, 4, 4, 4, 5, 5, 4],
    "random": [2, 1, 2, 2, 4, 4, 2, 2, 2, 4, 5, 4, 1]
  },
  "2": {
    "genorec": [4, 5, 3, 5, 4, 5, 5, 5, 4, 5, 5, 4, 5],
    "random": [2, 4, 5, 2, 5, 5, 3, 4, 2, 5, 4, 5, 3]
  },
  "3": {
    "genorec": [5, 4, 5, 5, 5, 2, 5, 5, 4, 5, 5, 5, 3],
    "random": [4, 2, 4, 4, 5, 3, 4, 4, 3, 4, 4, 4, 4]
  },
  "4": {
    "genorec": [4, 3, 5, 4, 5, 4, 2, 4, 4, 4, 4, 3, 4],
    "random": [4, 5, 1, 2, 1, 4, 2, 2, 2, 2, 1, 2, 5]
  },
  "5": {
    "genorec": [3, 5, 5, 4, 5, 5, 5, 5, 4, 5, 2, 4, 4],
    "random": [1, 4, 1, 3, 1, 1, 2, 4, 2, 2, 2, 3, 2]
  },
  "6": {
    "genorec": [3, 4, 2, 4, 3, 5, 2, 5, 2, 4, 2, 4, 4],
    "random": [2, 4, 4, 3, 5, 1, 4, 5, 4, 5, 2, 5, 4]
  },
  "7": {
    "genorec": [4, 5, 4, 5, 5, 5, 4, 5, 4, 5, 5, 5, 5],
    "random": [1, 4, 4, 4, 4, 4, 4, 4, 3, 4, 4, 3, 3]
  },
  "8": {
    "genorec": [3, 5, 5, 5, 4, 5, 5, 5, 4, 5, 4, 5, 4],
    "random": [4, 2, 1, 2, 5, 3, 4, 4, 3, 4, 2, 2, 5]
  }
}


#perform the Wilcoxon-Signed Rank Test
for key in data:
    print(key)
    print(stats.wilcoxon(data[key]["genorec"], data[key]["random"]))


# %% [code]
