# Supplementary material for: GenoREC: A Recommendation System for Interactive Genomics Data Visualization
Source: IEEE Trans Vis Comput Graph. Author manuscript; Available in PMC 2023 Apr 5. (PMC10067538; doi:10.1109/TVCG.2022.3209407)
Supplement: Supplementary Material [file NIHMS1846026-supplement-Supplementary_Material.zip › Supplemental Materials GenoREC/Study 2/Data Analysis Code/Data processing.ipynb]

# %% [code]
import os,json

path_to_json = './'
result = {}
KEYS = {
  "GENOREC": "genorec",
  "RANDOM": "random"
}

def append_result(data):
  """Parses a single dict form of data entry from json file and adds to result"""
  for idx in data:
    genorec = int(data[idx][KEYS["GENOREC"]])
    random = int(data[idx][KEYS["RANDOM"]])
    idx = int(idx)
    if result.__contains__(idx):
      result[idx][KEYS["GENOREC"]].append(genorec)
      result[idx][KEYS["RANDOM"]].append(random)
    else:
      result[idx] = {KEYS["GENOREC"]: [genorec], KEYS["RANDOM"]: [random]}
     

def get_sorted_files(files):
    files = [file.replace('.json', '')[1:] for file in files]
    files = sorted (files, key = lambda x: (len (x), x))
    files = [('p' + file + '.json') for file in files]
    return files


def write_2_file(filename, data):
  """Write to file"""
  with open('./' + filename, "w") as write_file:
      json.dump(data, write_file)

def cumulate_data():
  cumulative_data = {KEYS["GENOREC"]: [], KEYS["RANDOM"]: []}
  for idx in result:
    cumulative_data[KEYS["GENOREC"]].extend(result[idx][KEYS["GENOREC"]])
    cumulative_data[KEYS["RANDOM"]].extend(result[idx][KEYS["RANDOM"]])
  return cumulative_data

## Main code execution
sorted_files = get_sorted_files([file for file in os.listdir(path_to_json) if file.endswith('.json')])
for file_name in sorted_files:
  with open(path_to_json + file_name) as json_file:
    print(json_file)
    data = json.load(json_file)
    print(data)
    append_result(data)

### O/P resultant data
write_2_file('data.json', result)

### O/P cumulative data
write_2_file('cumulative_data.json', cumulate_data())


# %% [code]


# %% [code]
